# Supplementary material for: Time-Resolved Study of Nanoparticle Induced Apoptosis Using Microfabricated Single Cell Arrays
Source: Microarrays (Basel). 2016 Apr 15;5(2):8. doi: 10.3390/microarrays5020008 (PMC5003484; doi:10.3390/microarrays5020008)
Supplement: Supplementary file 1 [file microarrays-05-00008-s001.zip]

Archive with 2 entries (2 files):
- MovieS2.avi
- microarrays-05-00008- SI.pdf
